# Supplementary material for: CRISPR-Enabled Autonomous Transposable Element (CREATE) for RNA-based gene editing and delivery
Source: EMBO Rep. 2025 Jan 9;26(4):1062–83. doi: 10.1038/s44319-024-00364-7 (PMC11850887; doi:10.1038/s44319-024-00364-7)
Supplement: Supplementary file 3 — Source data Fig. 2 [file 44319_2024_364_MOESM3_ESM.zip]

Archive with 10 entries (9 files):
- Figure 2/
- __MACOSX/._Figure 2
- Figure 2/Fig 2C_Before sort.fcs
- __MACOSX/Figure 2/._Fig 2C_Before sort.fcs
- Figure 2/Fig 2C_2 weeks post sort.fcs
- __MACOSX/Figure 2/._Fig 2C_2 weeks post sort.fcs
- Figure 2/Fig.2B.xlsx
- __MACOSX/Figure 2/._Fig.2B.xlsx
- Figure 2/Fig.2D.xlsx
- __MACOSX/Figure 2/._Fig.2D.xlsx
