# Supplementary material for: CRISPR-Enabled Autonomous Transposable Element (CREATE) for RNA-based gene editing and delivery
Source: EMBO Rep. 2025 Jan 9;26(4):1062–83. doi: 10.1038/s44319-024-00364-7 (PMC11850887; doi:10.1038/s44319-024-00364-7)
Supplement: Supplementary file 3 — Source data Fig. 2 [file 44319_2024_364_MOESM3_ESM.zip › Figure 2/Fig.2B.xlsx]

## Sheet: Sheet1
Sample # (From left to right)	Day 3			Day 8
1	0.001	0.001	0.001	0.004	0.002	0
2	0.011	0	0	0.007	0.007	0.002
3	0.017	0.009	0.012	0.004	0.002	0.003
4	0.4	0.58	0.64	0.3	0.4	0.41
5	0.014	0.015	0.013	0.007	0.005	0.038
6	0.013	0.008	0.008	0.011	0.005	0.017
7	0.001	0.001	0.001	0.011	0.007	0.009
8	0.017	0.018	0.013	0.005	0.005	0.006
9	0.017	0.016	0.009	0.009	0.005	0.002
10	0.012	0.02	0.011	0.008	0.007	0.007
11	0.01	0.012	0.011	0.008	0.002	0.004
12	0.013	0.015	0.016	0.007	0.006	0.004
