# Supplementary material for: CRISPR-Enabled Autonomous Transposable Element (CREATE) for RNA-based gene editing and delivery
Source: EMBO Rep. 2025 Jan 9;26(4):1062–83. doi: 10.1038/s44319-024-00364-7 (PMC11850887; doi:10.1038/s44319-024-00364-7)
Supplement: Supplementary file 3 — Source data Fig. 2 [file 44319_2024_364_MOESM3_ESM.zip › Figure 2/Fig.2D.xlsx]

## Sheet: Sheet2
chr1	0
chr2	0.0673729
chr3	0
chr4	0
chr5	0.0185856
chr6	0.583124
chr7	0
chr8	0
chr9	0
chr10	0
chr11	0
chr12	0
chr13	0
chr14	0
chr15	0
chr16	0
chr17	0.0162624
chr18	0
chr19	99.3147
chr20	0
chr21	0
chrX	0
