# Supplementary material for: CRISPR-Enabled Autonomous Transposable Element (CREATE) for RNA-based gene editing and delivery
Source: EMBO Rep. 2025 Jan 9;26(4):1062–83. doi: 10.1038/s44319-024-00364-7 (PMC11850887; doi:10.1038/s44319-024-00364-7)
Supplement: Supplementary file 4 — Source data Fig. 3 [file 44319_2024_364_MOESM4_ESM.zip]

Archive with 8 entries (7 files):
- Figure 3/
- __MACOSX/._Figure 3
- Figure 3/Fig.3A.xlsx
- __MACOSX/Figure 3/._Fig.3A.xlsx
- Figure 3/Fig.3B.xlsx
- __MACOSX/Figure 3/._Fig.3B.xlsx
- Figure 3/Fig.3C.xlsx
- __MACOSX/Figure 3/._Fig.3C.xlsx
