# Supplementary material for: CRISPR-Enabled Autonomous Transposable Element (CREATE) for RNA-based gene editing and delivery
Source: EMBO Rep. 2025 Jan 9;26(4):1062–83. doi: 10.1038/s44319-024-00364-7 (PMC11850887; doi:10.1038/s44319-024-00364-7)
Supplement: Supplementary file 4 — Source data Fig. 3 [file 44319_2024_364_MOESM4_ESM.zip › Figure 3/Fig.3A.xlsx]

## Sheet: Sheet1
Sample # (left to right)	Day 3			Day 8
1	0.00196	0.00771	0.014	0.00364	0.00542	0.00516
2	0.9	1.2	1.19	0.44	0.64	0.75
3	0.05	0.046	0.054	0.031	0.021	0.041
4	0.0057	0.017	0.013	0.00933	0.026	0.024
5	0.018	0.012	0.01	0.00783	0.012	0.00395
