# Supplementary material for: CRISPR-Enabled Autonomous Transposable Element (CREATE) for RNA-based gene editing and delivery
Source: EMBO Rep. 2025 Jan 9;26(4):1062–83. doi: 10.1038/s44319-024-00364-7 (PMC11850887; doi:10.1038/s44319-024-00364-7)
Supplement: Supplementary file 4 — Source data Fig. 3 [file 44319_2024_364_MOESM4_ESM.zip › Figure 3/Fig.3B.xlsx]

## Sheet: Sheet1
Sample # (left to right)	Day 3						Day 8
1	0.00754	0.00187	0.012	0.00571	0.00571	0.00761	0.00367	0.00363	0.00365	0.00789	0.0098	0.014
2	2.89	1.89	2.14	2.34	2.64	1.59	3.04	1.66	1.97	2.25	2.91	1.47
3	2.21	2.33	2.73	1.61	1.22	1.85	1.88	2.09	2.37	1.62	1.16	1.94
4	0.52	0.73	0.59	0.62	0.64	0.98	0.45	0.63	0.47	0.66	0.57	1
5	1.61	1.32	1.42	1.5	1.43	1.68	1.35	1.17	1.07	1.29	1.2	1.63
6	0.29	0.55	0.58	0.73	0.6	0.34	0.64	0.28	0.39	0.74	0.6	0.29
