# Supplementary material for: CRISPR-Enabled Autonomous Transposable Element (CREATE) for RNA-based gene editing and delivery
Source: EMBO Rep. 2025 Jan 9;26(4):1062–83. doi: 10.1038/s44319-024-00364-7 (PMC11850887; doi:10.1038/s44319-024-00364-7)
Supplement: Supplementary file 4 — Source data Fig. 3 [file 44319_2024_364_MOESM4_ESM.zip › Figure 3/Fig.3C.xlsx]

## Sheet: Sheet1
Sample # (left to right)	Day 3			Day 8
1	0.00196	0.00771	0.014	0.00364	0.00542	0.00516
2	0.034	0.04	0.029	0.097	0.052	0.042
3	0.031	0.034	0.058	0.025	0.041	0.05
4	0.00958	0.019	0.017	0.018	0.033	0.037
5	0.0588	0.00195	0.014	0.013	0	0.013
6	1.01	0.98	0.94	0.62	0.63	0.73
