# Supplementary material for: CRISPR-Enabled Autonomous Transposable Element (CREATE) for RNA-based gene editing and delivery
Source: EMBO Rep. 2025 Jan 9;26(4):1062–83. doi: 10.1038/s44319-024-00364-7 (PMC11850887; doi:10.1038/s44319-024-00364-7)
Supplement: Supplementary file 5 — Source data Fig. 4 [file 44319_2024_364_MOESM5_ESM.zip › Figure 4/Fig.4A.xlsx]

## Sheet: Sheet1
	Day 3			Day 8
Mock	0.01	0.021	0.00672	0.024	0.011	0.029
HEK3	0.22	0.23	0.22	0.21	0.24	0.12
PRNP	0.32	0.24	0.28	0.12	0.16	0.14
IDS	0.16	0.22	0.12	0.098	0.046	0.079
