# Supplementary material for: CRISPR-Enabled Autonomous Transposable Element (CREATE) for RNA-based gene editing and delivery
Source: EMBO Rep. 2025 Jan 9;26(4):1062–83. doi: 10.1038/s44319-024-00364-7 (PMC11850887; doi:10.1038/s44319-024-00364-7)
Supplement: Supplementary file 5 — Source data Fig. 4 [file 44319_2024_364_MOESM5_ESM.zip › Figure 4/Fig.4C.xlsx]

## Sheet: Sheet1
AAVS1 (17 bp PBS)
PBS1	No indels	Indels		PBS2	No indels	Indels
Exp 1	40.3183	59.6817		Exp 1	95.1512	4.8488
Exp 2	61.9012	38.0988		Exp 2	95.7192	4.28079
AAVS1 (30 bp PBS)
PBS1	No indels	Indels		PBS2	No indels	Indels
Exp 1	90.6814	9.31862		Exp 1	74.955	25.045
Exp 2	97.3648	2.63523		Exp 2	98.0457	1.95428
