# Supplementary material for: CRISPR-Enabled Autonomous Transposable Element (CREATE) for RNA-based gene editing and delivery
Source: EMBO Rep. 2025 Jan 9;26(4):1062–83. doi: 10.1038/s44319-024-00364-7 (PMC11850887; doi:10.1038/s44319-024-00364-7)
Supplement: Supplementary file 5 — Source data Fig. 4 [file 44319_2024_364_MOESM5_ESM.zip › Figure 4/Fig.4D.xlsx]

## Sheet: Sheet1
PBS1	No indels	Indels
HEK3	97.3621	2.63795
PRNP	34.2468	65.7532
IDS	96.1049	3.89509
PBS2	No indels	Indels
HEK3	98.5583	1.44172
PRNP	98.6078	1.39216
IDS	98.3986	1.60136
