# Supplementary material for: CRISPR-Enabled Autonomous Transposable Element (CREATE) for RNA-based gene editing and delivery
Source: EMBO Rep. 2025 Jan 9;26(4):1062–83. doi: 10.1038/s44319-024-00364-7 (PMC11850887; doi:10.1038/s44319-024-00364-7)
Supplement: Supplementary file 6 — Source data Fig. 5 [file 44319_2024_364_MOESM6_ESM.zip]

Archive with 14 entries (13 files):
- Figure 5/
- __MACOSX/._Figure 5
- Figure 5/Fig.5A.xlsx
- __MACOSX/Figure 5/._Fig.5A.xlsx
- Figure 5/Fig.5F.xlsx
- __MACOSX/Figure 5/._Fig.5F.xlsx
- Figure 5/Fig.5E.xlsx
- __MACOSX/Figure 5/._Fig.5E.xlsx
- Figure 5/Fig.5D.xlsx
- __MACOSX/Figure 5/._Fig.5D.xlsx
- Figure 5/Fig.5C.xlsx
- __MACOSX/Figure 5/._Fig.5C.xlsx
- Figure 5/Fig.5B.xlsx
- __MACOSX/Figure 5/._Fig.5B.xlsx
