# Supplementary material for: CRISPR-Enabled Autonomous Transposable Element (CREATE) for RNA-based gene editing and delivery
Source: EMBO Rep. 2025 Jan 9;26(4):1062–83. doi: 10.1038/s44319-024-00364-7 (PMC11850887; doi:10.1038/s44319-024-00364-7)
Supplement: Supplementary file 6 — Source data Fig. 5 [file 44319_2024_364_MOESM6_ESM.zip › Figure 5/Fig.5A.xlsx]

## Sheet: Sheet1
AAVS1 (30 bp PBS)
Exp1	Exp2	HEK3	PRNP	IDS
77.8864	84.9809	77.0221	80.385	88.2929
