# Supplementary material for: CRISPR-Enabled Autonomous Transposable Element (CREATE) for RNA-based gene editing and delivery
Source: EMBO Rep. 2025 Jan 9;26(4):1062–83. doi: 10.1038/s44319-024-00364-7 (PMC11850887; doi:10.1038/s44319-024-00364-7)
Supplement: Supplementary file 6 — Source data Fig. 5 [file 44319_2024_364_MOESM6_ESM.zip › Figure 5/Fig.5C.xlsx]

## Sheet: Sheet1
Match (bp)	<1023	1043-1023	1063-1043	1083-1063
Read count	3371	848	9162	75712
Insertions (bp)	0-20	20-40	40-60	>60
Read count	62165	849	344	1128
Deletions (bp)	0-20	20-40	40-60	>60
Read count	74271	7980	770	3352
