# Supplementary material for: CRISPR-Enabled Autonomous Transposable Element (CREATE) for RNA-based gene editing and delivery
Source: EMBO Rep. 2025 Jan 9;26(4):1062–83. doi: 10.1038/s44319-024-00364-7 (PMC11850887; doi:10.1038/s44319-024-00364-7)
Supplement: Supplementary file 7 — Source data Fig. 6 [file 44319_2024_364_MOESM7_ESM.zip]

Archive with 14 entries (12 files):
- Figure 6/
- __MACOSX/._Figure 6
- Figure 6/Fig.6C.xlsx
- __MACOSX/Figure 6/._Fig.6C.xlsx
- Figure 6/Fig.6B.xlsx
- __MACOSX/Figure 6/._Fig.6B.xlsx
- Figure 6/Fig.6C_FCS files/
- __MACOSX/Figure 6/._Fig.6C_FCS files
- Figure 6/Fig.6C_FCS files/CREATE mRNA only.fcs
- __MACOSX/Figure 6/Fig.6C_FCS files/._CREATE mRNA only.fcs
- Figure 6/Fig.6C_FCS files/CREATE mRNA Cas9 mRNA sgRNAs.fcs
- __MACOSX/Figure 6/Fig.6C_FCS files/._CREATE mRNA Cas9 mRNA sgRNAs.fcs
- Figure 6/Fig.6C_FCS files/Mock.fcs
- __MACOSX/Figure 6/Fig.6C_FCS files/._Mock.fcs
