# Supplementary material for: CRISPR-Enabled Autonomous Transposable Element (CREATE) for RNA-based gene editing and delivery
Source: EMBO Rep. 2025 Jan 9;26(4):1062–83. doi: 10.1038/s44319-024-00364-7 (PMC11850887; doi:10.1038/s44319-024-00364-7)
Supplement: Supplementary file 7 — Source data Fig. 6 [file 44319_2024_364_MOESM7_ESM.zip › Figure 6/Fig.6C.xlsx]

## Sheet: Sheet1
	Day 3				Day 7
Sampe # (left to right)
1	0.059	0.029	0.016	0.014	0.057	0.033	0.008	0.014
2	0.082	0.06	0.087	0.08	0.041	0.065	0.039	0.079
3	0.11	0.27	0.12	0.18	0.12	0.37	0.13	0.27
