# Supplementary material for: CRISPR-Enabled Autonomous Transposable Element (CREATE) for RNA-based gene editing and delivery
Source: EMBO Rep. 2025 Jan 9;26(4):1062–83. doi: 10.1038/s44319-024-00364-7 (PMC11850887; doi:10.1038/s44319-024-00364-7)
Supplement: Supplementary file 7 — Source data Fig. 6 [file 44319_2024_364_MOESM7_ESM.zip › Figure 6/Fig.6B.xlsx]

## Sheet: Sheet1
Huh7 Cells
Sample # (left to right)	Day 3			Day 8
1	0.011	0.028	0	0.038	0.059	0.07
2	0.087	0.055	0.082	0.042	0.059	0.037
3	0.033	0.043	0.065	0.054	0.075	0.053
4	1.07	0.93	1.27	0.82	0.7	0.74
293T cells
Sample # (left to right)	Day 3			Day 8
1	0.02	0.068	0.049	0.043	0.043	0.035
2	0.21	0.2	0.21	0.17	0.12	0.13
